# Supplementary material for: Brain Matters in Duchenne Muscular Dystrophy: DMD Mutation Sites and Their Association with Neurological Comorbidities Through Isoform Impairment
Source: Genes (Basel). 2025 Dec 24;17(1):12. doi: 10.3390/genes17010012 (PMC12841320; doi:10.3390/genes17010012)
Supplement: Supplementary file 1 [file genes-17-00012-s001.zip]

Archive with 2 entries (2 files):
- Supplementary Table S1 - Genotype and phenotype data.xlsx
- Supplementary Tables S2-S7.pdf
