# Supplementary material for: Brain Matters in Duchenne Muscular Dystrophy: DMD Mutation Sites and Their Association with Neurological Comorbidities Through Isoform Impairment
Source: Genes (Basel). 2025 Dec 24;17(1):12. doi: 10.3390/genes17010012 (PMC12841320; doi:10.3390/genes17010012)
Supplement: Supplementary file 1 [file genes-17-00012-s001.zip › Supplementary Table S1 - Genotype and phenotype data.xlsx]

## Sheet: Foaie1
Patient number	Diagnostic	DMD mutation	Protein effect	Type of mutation	Pathogenic effect	Intellectual disability	ADHD	ASD	Language and/or speech disorders	Externalizing symptoms	Internalizing symptoms	Epilepsy		A, A* and A'	B	B*	B'	C	C*	C'	D	D* and D'	Y	E	E* and E'
Indv001 (brother of Indv002)	Duchenne muscular dystrophy	c.830delⁿ	p.(Gln277Argfs*6) E08	Frameshift	Premature stop codon	-	-	-	-	-	-	-		Present	Absent	Absent	Absent	Absent	Absent	Absent	Absent	Absent	Absent	Absent	Absent
Indv002 (brother of Indv001)	Duchenne muscular dystrophy	c.830delⁿ	p.(Gln277Argfs*6) E08	Frameshift	Premature stop codon	-	-	-	-	-	-	-		Present	Absent	Absent	Absent	Absent	Absent	Absent	Absent	Absent	Absent	Absent	Absent
Indv003	Duchenne muscular dystrophy	c.1006G>T	p.(Glu336*), E10	Nonsense	Premature stop codon	+	-	+	+	-	-	+		Present	Absent	Absent	Absent	Absent	Absent	Absent	Absent	Absent	Absent	Absent	Absent
Indv004	Duchenne muscular dystrophy	c.10108C>T	p.(Arg3370*) E70	Nonsense	Premature stop codon	+	-	-	-	-	-	-		Absent	Absent	Absent	Absent	Absent	Absent	Absent	Absent	Absent	Absent	Present	Present
Indv005	Duchenne muscular dystrophy	c.10141C>T	p.(Arg3381*) E70	Nonsense	Premature stop codon	+	-	-	+	+	-	-		Absent	Absent	Absent	Absent	Absent	Absent	Absent	Absent	Absent	Absent	Present	Present
Indv006	Duchenne muscular dystrophy	c.10141C>T	p.(Arg3381*) E70	Nonsense	Premature stop codon	+	-	+	-	-	-	-		Absent	Absent	Absent	Absent	Absent	Absent	Absent	Absent	Absent	Absent	Present	Present
Indv007	Duchenne muscular dystrophy	c.10155T>G	p.(Tyr3385*) E70	Nonsense	Premature stop codon	-	+	-	-	+	-	-		Absent	Absent	Absent	Absent	Absent	Absent	Absent	Absent	Absent	Absent	Present	Present
Indv008	Duchenne muscular dystrophy	c.10171C>T	p.(Arg3391*) E70	Nonsense	Premature stop codon	-	+	-	+	-	-	-		Absent	Absent	Absent	Absent	Absent	Absent	Absent	Absent	Absent	Absent	Present	Present
Indv009	Duchenne muscular dystrophy	c.10171C>T	p.(Arg3391*) E70	Nonsense	Premature stop codon	+	+	-	-	-	-	-		Absent	Absent	Absent	Absent	Absent	Absent	Absent	Absent	Absent	Absent	Present	Present
Indv010	Duchenne muscular dystrophy	c.10171C>T	p.(Arg3391*) E70	Nonsense	Premature stop codon	+	-	-	-	-	-	-		Absent	Absent	Absent	Absent	Absent	Absent	Absent	Absent	Absent	Absent	Present	Present
Indv011	Duchenne muscular dystrophy	c.10223+1G>A	p.? I70	Splice site	Splicing defect	+	-	-	-	-	-	-		Absent	Absent	Absent	Absent	Absent	Absent	Absent	Absent	Absent	Absent	Present	Present
Indv012	Duchenne muscular dystrophy	c.10223+1G>A	p.? I70	Splice site	Splicing defect	+	+	-	+	-	-	-		Absent	Absent	Absent	Absent	Absent	Absent	Absent	Absent	Absent	Absent	Present	Present
Indv013	Becker muscular dystrophy	c.10260delⁿ	p.(Ala3421Argfs*24) E71	Frameshift	Premature stop codon	-	-	-	-	-	-	-		Absent	Absent	Absent	Absent	Absent	Absent	Absent	Absent	Absent	Absent	Present	Present
Indv014	Duchenne muscular dystrophy	c.10801C>T	p.(Gln3601*) E76	Nonsense	Premature stop codon	+	-	-	-	-	-	+		Absent	Absent	Absent	Absent	Absent	Absent	Absent	Absent	Absent	Absent	Present	Present
Indv015	Duchenne muscular dystrophy	c.10801C>T	p.(Gln3601*) E76	Nonsense	Premature stop codon	+	-	-	-	-	-	+		Absent	Absent	Absent	Absent	Absent	Absent	Absent	Absent	Absent	Absent	Present	Present
Indv016	Duchenne muscular dystrophy	c.10801C>T	p.(Gln3601*) E76	Nonsense	Premature stop codon	+	+	-	-	-	-	-		Absent	Absent	Absent	Absent	Absent	Absent	Absent	Absent	Absent	Absent	Present	Present
Indv017	Becker muscular dystrophy	c.10813A>T	p.(Lys3605*) E76	Nonsense	Premature stop codon	+	-	-	+	-	-	-		Absent	Absent	Absent	Absent	Absent	Absent	Absent	Absent	Absent	Absent	Present	Present
Indv018	Duchenne muscular dystrophy	c.1085T>Aⁿ	p.(Leu362*) E10	Nonsense	Premature stop codon	-	-	-	-	-	-	-		Present	Absent	Absent	Absent	Absent	Absent	Absent	Absent	Absent	Absent	Absent	Absent
Indv019	Duchenne muscular dystrophy	c.1087C>T	p.(Gln363*) E10	Nonsense	Premature stop codon	-	-	-	-	-	-	-		Present	Absent	Absent	Absent	Absent	Absent	Absent	Absent	Absent	Absent	Absent	Absent
Indv020	Becker muscular dystrophy	c.1310C>G	p.(Ala437Gly) E11	Missense	Aminoacid substitution	+	+	+	+	-	-	-		Present	Absent	Absent	Absent	Absent	Absent	Absent	Absent	Absent	Absent	Absent	Absent
Indv021	Duchenne muscular dystrophy	c.1372A>T	p.(Lys458*) E12	Nonsense	Premature stop codon	-	-	-	-	-	-	-		Present	Absent	Absent	Absent	Absent	Absent	Absent	Absent	Absent	Absent	Absent	Absent
Indv022	Duchenne muscular dystrophy	c.1724T>C	p.(Leu575Pro) E15	Missense	Aminoacid substitution	-	+	-	-	-	-	+		Present	Absent	Absent	Absent	Absent	Absent	Absent	Absent	Absent	Absent	Absent	Absent
Indv023	Duchenne muscular dystrophy	c.1990C>T	p.(Gln664*) E16	Nonsense	Premature stop codon	-	-	-	-	-	-	-		Present	Absent	Absent	Absent	Absent	Absent	Absent	Absent	Absent	Absent	Absent	Absent
Indv024	Duchenne muscular dystrophy	c.2230_2231del	p.(Pro745*) E18	Small deletion	Premature stop codon	+	-	+	+	-	-	-		Present	Absent	Absent	Absent	Absent	Absent	Absent	Absent	Absent	Absent	Absent	Absent
Indv025	Duchenne muscular dystrophy	c.2330T>C	p.(Leu777Pro) E19	Missense	Aminoacid substitution	-	-	-	-	-	-	-		Present	Absent	Absent	Absent	Absent	Absent	Absent	Absent	Absent	Absent	Absent	Absent
Indv026	Duchenne muscular dystrophy	c.2525T>A	p.(Leu842*) E20	Nonsense	Premature stop codon	-	-	-	-	-	-	-		Present	Absent	Absent	Absent	Absent	Absent	Absent	Absent	Absent	Absent	Absent	Absent
Indv027	Duchenne muscular dystrophy	c.2530C>T	p(Gln844*) E20	Nonsense	Premature stop codon	-	+	-	-	+	+	-		Present	Absent	Absent	Absent	Absent	Absent	Absent	Absent	Absent	Absent	Absent	Absent
Indv028	Duchenne muscular dystrophy	c.2665C>T	p.(Arg889*) E21	Nonsense	Premature stop codon	+	+	-	-	-	-	-		Present	Absent	Absent	Absent	Absent	Absent	Absent	Absent	Absent	Absent	Absent	Absent
Indv029	Duchenne muscular dystrophy	c.266T>A	p.(Val89Asp) E05	Missense	Aminoacid substitution	+	+	+	-	-	-	-		Present	Absent	Absent	Absent	Absent	Absent	Absent	Absent	Absent	Absent	Absent	Absent
Indv030	Duchenne muscular dystrophy	c.2866C>T	p.(Gln956*) E22	Nonsense	Premature stop codon	-	-	-	-	-	-	-		Present	Absent	Absent	Absent	Absent	Absent	Absent	Absent	Absent	Absent	Absent	Absent
Indv031	Duchenne muscular dystrophy	c.3692_3693dupⁿ	p.(Ala1232*) E27	Small duplication	Premature stop codon	+	-	-	-	-	-	-		Present	Absent	Absent	Absent	Absent	Absent	Absent	Absent	Absent	Absent	Absent	Absent
Indv032	Duchenne muscular dystrophy	c.3786+2T>A	p.? I27	Splice site	Splicing defect	+	-	+	-	-	-	-		Present	Absent	Absent	Absent	Absent	Absent	Absent	Absent	Absent	Absent	Absent	Absent
Indv033	Duchenne muscular dystrophy	c.40_41del	p(Glu14Argfs*17), E02	Frameshift	Premature stop codon	-	-	-	+	-	-	-		Present	Absent	Absent	Absent	Absent	Absent	Absent	Absent	Absent	Absent	Absent	Absent
Indv034	Duchenne muscular dystrophy	c.40_41del	p(Glu14Argfs*17), E02	Frameshift	Premature stop codon	-	-	-	-	-	-	-		Present	Absent	Absent	Absent	Absent	Absent	Absent	Absent	Absent	Absent	Absent	Absent
Indv035	Duchenne muscular dystrophy	c.40_41del	p(Glu14Argfs*17), E02	Frameshift	Premature stop codon	-	-	-	-	-	-	-		Present	Absent	Absent	Absent	Absent	Absent	Absent	Absent	Absent	Absent	Absent	Absent
Indv036	Duchenne muscular dystrophy	c.433C>T	p.(Arg145*) E06	Nonsense	Premature stop codon	-	-	-	+	-	-	-		Present	Absent	Absent	Absent	Absent	Absent	Absent	Absent	Absent	Absent	Absent	Absent
Indv037	Duchenne muscular dystrophy	c.4501C>T	p.(Gln1501*) E32	Nonsense	Premature stop codon	-	-	-	-	-	-	-		Absent	Present	Present	Present	Absent	Absent	Absent	Absent	Absent	Absent	Absent	Absent
Indv038	Duchenne muscular dystrophy	c.4996C>T	p.(Arg1666*) E35	Nonsense	Premature stop codon	+	-	-	-	-	-	+		Absent	Present	Present	Present	Absent	Absent	Absent	Absent	Absent	Absent	Absent	Absent
Indv039	Becker muscular dystrophy	c.5452G>T	p.(Glu1818*) E39	Nonsense	Premature stop codon	-	-	-	-	-	-	-		Absent	Present	Present	Present	Absent	Absent	Absent	Absent	Absent	Absent	Absent	Absent
Indv040	Duchenne muscular dystrophy	c.5602_5605del	p.(Arg1868Glufs*5), E40	Frameshift	Premature stop codon	-	+	-	-	-	-	-		Absent	Present	Present	Present	Absent	Absent	Absent	Absent	Absent	Absent	Absent	Absent
Indv041	Duchenne muscular dystrophy	c.6261del	p.(Val2088Leufs*26) E43	Frameshift	Premature stop codon	-	-	-	-	-	-	-		Absent	Present	Present	Present	Absent	Absent	Absent	Absent	Absent	Absent	Absent	Absent
Indv042	Duchenne muscular dystrophy	c.6271del	p.(Met2091Cysfs*23) E43	Frameshift	Premature stop codon	+	+	+	-	-	-	-		Absent	Present	Present	Present	Absent	Absent	Absent	Absent	Absent	Absent	Absent	Absent
Indv043	Duchenne muscular dystrophy	c.6283C>T	p.(Arg2095*) E43	Nonsense	Premature stop codon	-	-	-	+	-	+	-		Absent	Present	Present	Present	Absent	Absent	Absent	Absent	Absent	Absent	Absent	Absent
Indv044	Duchenne muscular dystrophy	c.6283C>T	p.(Arg2095*) E43	Nonsense	Premature stop codon	+	+	-	+	-	-	-		Absent	Present	Present	Present	Absent	Absent	Absent	Absent	Absent	Absent	Absent	Absent
Indv045	Duchenne muscular dystrophy	c.6382A>T	p.(Arg2128*) E44	Nonsense	Premature stop codon	-	-	-	-	-	-	-		Absent	Present	Present	Present	Absent	Absent	Absent	Absent	Absent	Absent	Absent	Absent
Indv046	Duchenne muscular dystrophy	c.676_678del	p.(Lys226del) E08	Small deletion	Deletion of one aminoacid	-	-	-	-	-	-	-		Present	Absent	Absent	Absent	Absent	Absent	Absent	Absent	Absent	Absent	Absent	Absent
Indv047	Duchenne muscular dystrophy	c.6799C>T	p.(Leu2267Phe) E47	Missense	Aminoacid substitution	-	-	-	-	-	-	-		Absent	Absent	Present	Absent	Present	Absent	Present	Absent	Absent	Absent	Absent	Absent
Indv048	Duchenne muscular dystrophy	c.6809T>G	p.(Leu2270*) E47	Nonsense	Premature stop codon	-	-	-	-	-	-	-		Absent	Absent	Present	Absent	Present	Absent	Present	Absent	Absent	Absent	Absent	Absent
Indv049	Duchenne muscular dystrophy	c.693C>G	p.(Tyr231*) E08	Nonsense	Premature stop codon	-	+	-	+	-	-	-		Present	Absent	Absent	Absent	Absent	Absent	Absent	Absent	Absent	Absent	Absent	Absent
Indv050	Duchenne muscular dystrophy	c.6983_6988dupⁿ	p.(Lys2329_Leu2330insGlnLys) E48	Small duplication	Insertion of two aminaocids	-	-	-	+	-	-	-		Absent	Absent	Present	Absent	Present	Absent	Present	Absent	Absent	Absent	Absent	Absent
Indv051	Duchenne muscular dystrophy	c.7195del	p.(Val2399*) E49	Small deletion	Premature stop codon	+	-	-	-	-	-	-		Absent	Absent	Present	Absent	Present	Absent	Present	Absent	Absent	Absent	Absent	Absent
Indv052	Duchenne muscular dystrophy	c.724C>T	p.(Gln242*) E08	Nonsense	Premature stop codon	-	-	-	-	-	-	-		Present	Absent	Absent	Absent	Absent	Absent	Absent	Absent	Absent	Absent	Absent	Absent
Indv053	Duchenne muscular dystrophy	c.7547dupⁿ	p.(Met2517Asnfs*31), E52	Frameshift	Premature stop codon	-	-	-	-	-	-	-		Absent	Absent	Absent	Absent	Present	Present	Present	Absent	Absent	Absent	Absent	Absent
Indv054	Duchenne muscular dystrophy	c.7657C>T	p.(Arg2553*) E52	Nonsense	Premature stop codon	-	-	-	-	-	-	-		Absent	Absent	Absent	Absent	Present	Present	Present	Absent	Absent	Absent	Absent	Absent
Indv055	Duchenne muscular dystrophy	c.7992_7993dupⁿ	p.(Asn2665Argfs*14) E54	Frameshift	Premature stop codon	-	-	-	-	-	-	-		Absent	Absent	Absent	Absent	Present	Present	Present	Absent	Absent	Absent	Absent	Absent
Indv056	Duchenne muscular dystrophy	c.7994_7995insGAⁿ	p.(Asn2665Lysfs*14) E54	Frameshift	Premature stop codon	+	-	+	+	-	-	-		Absent	Absent	Absent	Absent	Present	Present	Present	Absent	Absent	Absent	Absent	Absent
Indv057	Duchenne muscular dystrophy	c.8064_8065del	p.(His2688Glnfs*21) E55	Frameshift	Premature stop codon	-	-	-	-	-	-	+		Absent	Absent	Absent	Absent	Present	Present	Present	Absent	Absent	Absent	Absent	Absent
Indv058	Duchenne muscular dystrophy	c.8390+1G>A	p.? I56	Splice site	Splicing defect	-	-	-	-	-	-	-		Absent	Absent	Absent	Absent	Absent	Absent	Absent	Present	Present	Absent	Absent	Absent
Indv059	Duchenne muscular dystrophy	c.8443C>T	p.(Gln2815*) E57	Nonsense	Premature stop codon	+	-	-	+	+	-	-		Absent	Absent	Absent	Absent	Absent	Absent	Absent	Present	Present	Absent	Absent	Absent
Indv060	Duchenne muscular dystrophy	c.8479G>T	p.(Glu2827*) E57	Nonsense	Premature stop codon	-	-	-	+	-	-	-		Absent	Absent	Absent	Absent	Absent	Absent	Absent	Present	Present	Absent	Absent	Absent
Indv061	Duchenne muscular dystrophy	c.8818C>T	p.(Gln2940*) E59	Nonsense	Premature stop codon	-	-	-	+	-	-	-		Absent	Absent	Absent	Absent	Absent	Absent	Absent	Present	Present	Absent	Absent	Absent
Indv062	Duchenne muscular dystrophy	c.8853_8854insTTGCGCCTCTGAAAGAGAACⁿ	p.(Gln2952Leufs*4) E59	Frameshift	Premature stop codon	-	-	-	-	-	-	-		Absent	Absent	Absent	Absent	Absent	Absent	Absent	Present	Present	Absent	Absent	Absent
Indv063	Duchenne muscular dystrophy	c.88T>C	p.(Ser30Pro) E02	Missense	Aminoacid substitution	-	-	-	-	-	-	+		Present	Absent	Absent	Absent	Absent	Absent	Absent	Absent	Absent	Absent	Absent	Absent
Indv064 (brother of Indv065)	Duchenne muscular dystrophy	c.9028dupⁿ	p.(Ser3010Phefs*4) E60	Frameshift	Premature stop codon	+	-	-	-	-	-	-		Absent	Absent	Absent	Absent	Absent	Absent	Absent	Present	Present	Absent	Absent	Absent
Indv065 (brother of Indv064)	Duchenne muscular dystrophy	c.9028dupⁿ	p.(Ser3010Phefs*4) E60	Frameshift	Premature stop codon	+	-	-	-	-	-	-		Absent	Absent	Absent	Absent	Absent	Absent	Absent	Present	Present	Absent	Absent	Absent
Indv066	Duchenne muscular dystrophy	c.93+2dupⁿ	p.? I02	Splice site	Splicing defect	-	-	-	-	-	-	-		Present	Absent	Absent	Absent	Absent	Absent	Absent	Absent	Absent	Absent	Absent	Absent
Indv067	Duchenne muscular dystrophy	c.9484G>Tⁿ	p.(Glu3162*) E65	Nonsense	Premature stop codon	+	+	+	+	-	-	-		Absent	Absent	Absent	Absent	Absent	Absent	Absent	Absent	Absent	Absent	Present	Present
Indv068	Duchenne muscular dystrophy	c.9568C>T	p.(Arg3190*) E66	Nonsense	Premature stop codon	-	-	-	-	-	-	-		Absent	Absent	Absent	Absent	Absent	Absent	Absent	Absent	Absent	Absent	Present	Present
Indv069	Duchenne muscular dystrophy	c.9651C>A	p.(Tyr3217*) E67	Nonsense	Premature stop codon	+	-	-	-	+	+	-		Absent	Absent	Absent	Absent	Absent	Absent	Absent	Absent	Absent	Absent	Present	Present
Indv070	Duchenne muscular dystrophy	c.-244-?_93+?del	del01-02	Large deletion	Null variant	-	-	-	-	-	-	-		Present	Absent	Absent	Absent	Absent	Absent	Absent	Absent	Absent	Absent	Absent	Absent
Indv071	Duchenne muscular dystrophy	c.-244-?_93+?del	del01-02	Large deletion	Null variant	-	-	-	-	-	-	-		Present	Absent	Absent	Absent	Absent	Absent	Absent	Absent	Absent	Absent	Absent	Absent
Indv072	Duchenne muscular dystrophy	c.32-?_1331+?del	del02-11	Large deletion	OF	+	+	+	-	-	-	-		Present	Absent	Absent	Absent	Absent	Absent	Absent	Absent	Absent	Absent	Absent	Absent
Indv073	Duchenne muscular dystrophy	c.94-?_186+?del	del03	Large deletion	IF	-	-	-	-	-	-	-		Present	Absent	Absent	Absent	Absent	Absent	Absent	Absent	Absent	Absent	Absent	Absent
Indv074	Duchenne muscular dystrophy	c.94-?_186+?del	del03	Large deletion	IF	+	+	+	+	-	-	-		Present	Absent	Absent	Absent	Absent	Absent	Absent	Absent	Absent	Absent	Absent	Absent
Indv075	Duchenne muscular dystrophy	c.94-?_649+?del	del03-07	Large deletion	OF	-	-	-	-	-	-	-		Present	Absent	Absent	Absent	Absent	Absent	Absent	Absent	Absent	Absent	Absent	Absent
Indv076	Duchenne muscular dystrophy	c.94-?_1602+?del	del03-13	Large deletion	IF	-	-	-	-	-	-	+		Present	Absent	Absent	Absent	Absent	Absent	Absent	Absent	Absent	Absent	Absent	Absent
Indv077	Duchenne muscular dystrophy	c.94-?_1992+?del	del03-16	Large deletion	IF	-	-	-	-	-	-	-		Present	Absent	Absent	Absent	Absent	Absent	Absent	Absent	Absent	Absent	Absent	Absent
Indv078	Duchenne muscular dystrophy	c.94-?_1992+?del	del03-16	Large deletion	IF	-	-	-	-	-	-	-		Present	Absent	Absent	Absent	Absent	Absent	Absent	Absent	Absent	Absent	Absent	Absent
Indv079	Duchenne muscular dystrophy	c.94-?_2292+?del	del03-18	Large deletion	IF	+	-	-	-	-	-	-		Present	Absent	Absent	Absent	Absent	Absent	Absent	Absent	Absent	Absent	Absent	Absent
Indv080	Becker muscular dystrophy	c.94-?_2803+?del	del03-21	Large deletion	OF	-	+	-	+	-	+	-		Present	Absent	Absent	Absent	Absent	Absent	Absent	Absent	Absent	Absent	Absent	Absent
Indv081	Duchenne muscular dystrophy	c.94-?_3432+?del	del03-25	Large deletion	IF	-	-	-	-	-	-	-		Present	Absent	Absent	Absent	Absent	Absent	Absent	Absent	Absent	Absent	Absent	Absent
Indv082	Duchenne muscular dystrophy	c.94-?_4845+?del	del03-34	Large deletion	IF	-	-	-	+	-	-	-		Absent	Present	Present	Present	Absent	Absent	Absent	Absent	Absent	Absent	Absent	Absent
Indv083 (brother of Indv084)	Duchenne muscular dystrophy	c.94-?_5922+?del	del03-41	Large deletion	IF	-	+	-	+	-	-	-		Absent	Present	Present	Present	Absent	Absent	Absent	Absent	Absent	Absent	Absent	Absent
Indv084 (brother of Indv083)	Duchenne muscular dystrophy	c.94-?_5922+?del	del03-41	Large deletion	IF	-	-	-	+	-	-	-		Absent	Present	Present	Present	Absent	Absent	Absent	Absent	Absent	Absent	Absent	Absent
Indv085	Becker muscular dystrophy	c.94-?_6117+?del	del03-42	Large deletion	IF	-	-	-	-	-	-	-		Absent	Present	Present	Present	Absent	Absent	Absent	Absent	Absent	Absent	Absent	Absent
Indv086	Duchenne muscular dystrophy	c.265-?_3432+?delⁿ	del05-25	Large deletion	IF	-	-	-	-	-	-	-		Present	Absent	Absent	Absent	Absent	Absent	Absent	Absent	Absent	Absent	Absent	Absent
Indv087 (brother of Indv088)	Duchenne muscular dystrophy	c.531-?_2168+?del	del07-17	Large deletion	IF	-	-	-	-	-	-	-		Present	Absent	Absent	Absent	Absent	Absent	Absent	Absent	Absent	Absent	Absent	Absent
Indv088 (brother of Indv087)	Duchenne muscular dystrophy	c.531-?_2168+?del	del07-17	Large deletion	IF	-	-	-	-	-	-	-		Present	Absent	Absent	Absent	Absent	Absent	Absent	Absent	Absent	Absent	Absent	Absent
Indv089	Duchenne muscular dystrophy	c.650-?_960+?del	del08-09	Large deletion	OF	-	-	-	-	-	+	-		Present	Absent	Absent	Absent	Absent	Absent	Absent	Absent	Absent	Absent	Absent	Absent
Indv090	Duchenne muscular dystrophy	c.650-?_960+?del	del08-09	Large deletion	OF	+	-	-	+	-	-	-		Present	Absent	Absent	Absent	Absent	Absent	Absent	Absent	Absent	Absent	Absent	Absent
Indv091	Duchenne muscular dystrophy	c.650-?_1482+?del	del08-12	Large deletion	OF	+	-	-	-	-	-	-		Present	Absent	Absent	Absent	Absent	Absent	Absent	Absent	Absent	Absent	Absent	Absent
Indv092	Duchenne muscular dystrophy	c.650-?_1602+?del	del08-13	Large deletion	OF	-	-	-	-	-	-	-		Present	Absent	Absent	Absent	Absent	Absent	Absent	Absent	Absent	Absent	Absent	Absent
Indv093	Duchenne muscular dystrophy	c.650-?_2168+?del	del08-17	Large deletion	OF	-	-	-	-	-	-	-		Present	Absent	Absent	Absent	Absent	Absent	Absent	Absent	Absent	Absent	Absent	Absent
Indv094	Duchenne muscular dystrophy	c.650-?_2168+?del	del08-17	Large deletion	OF	-	-	-	-	-	-	-		Present	Absent	Absent	Absent	Absent	Absent	Absent	Absent	Absent	Absent	Absent	Absent
Indv095	Duchenne muscular dystrophy	c.650-?_3603+?del	del08-26	Large deletion	OF	+	+	+	-	-	-	-		Present	Absent	Absent	Absent	Absent	Absent	Absent	Absent	Absent	Absent	Absent	Absent
Indv096	Duchenne muscular dystrophy	c.650-?_6438+?del	del08-44	Large deletion	OF	+	-	-	-	-	-	+		Absent	Present	Absent	Absent	Absent	Absent	Absent	Absent	Absent	Absent	Absent	Absent
Indv097	Duchenne muscular dystrophy	c.961-?_2292+?del	del10-18	Large deletion	IF	-	-	-	-	-	-	-		Present	Absent	Absent	Absent	Absent	Absent	Absent	Absent	Absent	Absent	Absent	Absent
Indv098	Duchenne muscular dystrophy	c.1332-?_1602+?del	del12-13	Large deletion	OF	-	-	-	+	-	-	-		Present	Absent	Absent	Absent	Absent	Absent	Absent	Absent	Absent	Absent	Absent	Absent
Indv099	Duchenne muscular dystrophy	c.1483-?_2168+?del	del13-17	Large deletion	OF	-	-	-	-	-	-	-		Present	Absent	Absent	Absent	Absent	Absent	Absent	Absent	Absent	Absent	Absent	Absent
Indv100	Duchenne muscular dystrophy	c.1483-?_2168+?del	del13-17	Large deletion	OF	-	+	-	-	+	-	-		Present	Absent	Absent	Absent	Absent	Absent	Absent	Absent	Absent	Absent	Absent	Absent
Indv101	Duchenne muscular dystrophy	c.1483-?_2168+?del	del13-17	Large deletion	OF	+	-	-	-	-	-	-		Present	Absent	Absent	Absent	Absent	Absent	Absent	Absent	Absent	Absent	Absent	Absent
Indv102	Duchenne muscular dystrophy	c.1603-?_2622+?del	del14-20	Large deletion	IF	-	-	-	-	-	-	-		Present	Absent	Absent	Absent	Absent	Absent	Absent	Absent	Absent	Absent	Absent	Absent
Indv103	Becker muscular dystrophy	c.1993-?_6438+?del	del17-44	Large deletion	IF	-	-	-	-	-	-	-		Absent	Present	Absent	Absent	Absent	Absent	Absent	Absent	Absent	Absent	Absent	Absent
Indv104	Duchenne muscular dystrophy	c.2169-?_2380+?del	del18-19	Large deletion	OF	+	-	-	+	-	-	+		Present	Absent	Absent	Absent	Absent	Absent	Absent	Absent	Absent	Absent	Absent	Absent
Indv105	Duchenne muscular dystrophy	c.2169-?_7309+?delⁿ	del18-50	Large deletion	OF	+	+	-	-	-	-	-		Absent	Absent	Absent	Absent	Present	Present	Present	Absent	Absent	Absent	Absent	Absent
Indv106	Becker muscular dystrophy	c.2293-?_3603+?del	del19-26	Large deletion	IF	-	-	-	-	-	-	-		Present	Absent	Absent	Absent	Absent	Absent	Absent	Absent	Absent	Absent	Absent	Absent
Indv107	Duchenne muscular dystrophy	c.2381-?_3432+?del	del20-25	Large deletion	OF	+	+	+	+	-	-	-		Present	Absent	Absent	Absent	Absent	Absent	Absent	Absent	Absent	Absent	Absent	Absent
Indv108	Duchenne muscular dystrophy	c.2804-?_7098+?delⁿ	del22-48	Large deletion	OF	-	-	-	-	-	-	-		Absent	Absent	Absent	Absent	Present	Present	Present	Absent	Absent	Absent	Absent	Absent
Indv109 (brother of Indv110)	Becker muscular dystrophy	c.4519-?_4845+?del	del33-34	Large deletion	IF	-	-	-	-	-	-	-		Absent	Present	Present	Present	Absent	Absent	Absent	Absent	Absent	Absent	Absent	Absent
Indv110 (brother of Indv109)	Becker muscular dystrophy	c.4519-?_4845+?del	del33-34	Large deletion	IF	-	-	-	-	-	-	-		Absent	Present	Present	Present	Absent	Absent	Absent	Absent	Absent	Absent	Absent	Absent
Indv111	Duchenne muscular dystrophy	c.4846-?_6614+?del	del35-45	Large deletion	OF	-	+	-	-	-	-	-		Absent	Absent	Absent	Absent	Present	Present	Present	Absent	Absent	Absent	Absent	Absent
Indv112	Becker muscular dystrophy	c.5326-?_6290+?del	del38-43	Large deletion	OF	-	-	-	-	-	-	-		Absent	Present	Present	Present	Absent	Absent	Absent	Absent	Absent	Absent	Absent	Absent
Indv113	Becker muscular dystrophy	c.5449-?_5739+?delⁿ	del39-40	Large deletion	IF	-	+	-	-	-	-	-		Absent	Present	Present	Present	Absent	Absent	Absent	Absent	Absent	Absent	Absent	Absent
Indv114	Duchenne muscular dystrophy	c.5740-?_6290+?del	del41-43	Large deletion	OF	-	-	-	-	+	-	-		Absent	Present	Present	Present	Absent	Absent	Absent	Absent	Absent	Absent	Absent	Absent
Indv115 (brother of Indv116)	Duchenne muscular dystrophy	c.5740-?_6438+?del	del41-44	Large deletion	IF	-	+	-	-	-	-	-		Absent	Present	Absent	Absent	Absent	Absent	Absent	Absent	Absent	Absent	Absent	Absent
Indv116 (brother of Indv115)	Duchenne muscular dystrophy	c.5740-?_6438+?del	del41-44	Large deletion	IF	-	+	-	-	-	-	-		Absent	Present	Absent	Absent	Absent	Absent	Absent	Absent	Absent	Absent	Absent	Absent
Indv117	Duchenne muscular dystrophy	c.5923-?_6290+?del	del42-43	Large deletion	OF	-	-	-	-	-	-	-		Absent	Present	Present	Present	Absent	Absent	Absent	Absent	Absent	Absent	Absent	Absent
Indv118	Duchenne muscular dystrophy	c.5923-?_6290+?del	del42-43	Large deletion	OF	-	+	-	-	-	-	-		Absent	Present	Present	Present	Absent	Absent	Absent	Absent	Absent	Absent	Absent	Absent
Indv119	Duchenne muscular dystrophy	c.6291-?_6438+?del	del44	Large deletion	OF	-	-	-	-	-	-	-		Absent	Present	Absent	Absent	Absent	Absent	Absent	Absent	Absent	Absent	Absent	Absent
Indv120	Duchenne muscular dystrophy	c.6291-?_6438+?del	del44	Large deletion	OF	-	+	-	-	-	-	-		Absent	Present	Absent	Absent	Absent	Absent	Absent	Absent	Absent	Absent	Absent	Absent
Indv121	Duchenne muscular dystrophy	c.6291-?_6438+?del	del44	Large deletion	OF	-	-	-	-	-	-	-		Absent	Present	Absent	Absent	Absent	Absent	Absent	Absent	Absent	Absent	Absent	Absent
Indv122	Duchenne muscular dystrophy	c.6291-?_6438+?del	del44	Large deletion	OF	-	+	-	-	-	-	-		Absent	Present	Absent	Absent	Absent	Absent	Absent	Absent	Absent	Absent	Absent	Absent
Indv123	Duchenne muscular dystrophy	c.6291-?_6438+?del	del44	Large deletion	OF	+	-	-	+	-	-	-		Absent	Present	Absent	Absent	Absent	Absent	Absent	Absent	Absent	Absent	Absent	Absent
Indv124	Duchenne muscular dystrophy	c.6291-?_7309+?del	del44-50	Large deletion	OF	-	-	-	-	-	-	-		Absent	Absent	Absent	Absent	Present	Present	Present	Absent	Absent	Absent	Absent	Absent
Indv125	Duchenne muscular dystrophy	c.6439-?_6614+?del	del45	Large deletion	OF	-	+	-	+	-	-	-		Absent	Absent	Absent	Absent	Present	Absent	Absent	Absent	Absent	Absent	Absent	Absent
Indv126	Duchenne muscular dystrophy	c.6439-?_6614+?del	del45	Large deletion	OF	-	-	-	-	-	-	-		Absent	Absent	Absent	Absent	Present	Absent	Absent	Absent	Absent	Absent	Absent	Absent
Indv127	Duchenne muscular dystrophy	c.6439-?_6614+?del	del45	Large deletion	OF	-	-	-	-	-	-	-		Absent	Absent	Absent	Absent	Present	Absent	Absent	Absent	Absent	Absent	Absent	Absent
Indv128	Duchenne muscular dystrophy	c.6439-?_6614+?del	del45	Large deletion	OF	-	-	-	-	-	-	-		Absent	Absent	Absent	Absent	Present	Absent	Absent	Absent	Absent	Absent	Absent	Absent
Indv129	Duchenne muscular dystrophy	c.6439-?_6614+?del	del45	Large deletion	OF	-	-	-	-	-	-	-		Absent	Absent	Absent	Absent	Present	Absent	Absent	Absent	Absent	Absent	Absent	Absent
Indv130	Duchenne muscular dystrophy	c.6439-?_6614+?del	del45	Large deletion	OF	-	-	-	-	-	-	-		Absent	Absent	Absent	Absent	Present	Absent	Absent	Absent	Absent	Absent	Absent	Absent
Indv131	Duchenne muscular dystrophy	c.6439-?_6614+?del	del45	Large deletion	OF	-	-	-	-	-	-	-		Absent	Absent	Absent	Absent	Present	Absent	Absent	Absent	Absent	Absent	Absent	Absent
Indv132	Duchenne muscular dystrophy	c.6439-?_6614+?del	del45	Large deletion	OF	-	-	-	-	-	-	-		Absent	Absent	Absent	Absent	Present	Absent	Absent	Absent	Absent	Absent	Absent	Absent
Indv133	Duchenne muscular dystrophy	c.6439-?_6614+?del	del45	Large deletion	OF	-	-	-	-	-	-	-		Absent	Absent	Absent	Absent	Present	Absent	Absent	Absent	Absent	Absent	Absent	Absent
Indv134	Becker muscular dystrophy	c.6439-?_6912+?del	del45-47	Large deletion	IF	+	-	-	-	-	-	-		Absent	Absent	Absent	Absent	Present	Absent	Absent	Absent	Absent	Absent	Absent	Absent
Indv135	Becker muscular dystrophy	c.6439-?_6912+?del	del45-47	Large deletion	IF	-	-	-	+	-	-	-		Absent	Absent	Absent	Absent	Present	Absent	Absent	Absent	Absent	Absent	Absent	Absent
Indv136	Duchenne muscular dystrophy	c.6439-?_6912+?del	del45-47	Large deletion	IF	-	-	-	-	-	-	-		Absent	Absent	Absent	Absent	Present	Absent	Absent	Absent	Absent	Absent	Absent	Absent
Indv137 (brother of Indv138)	Duchenne muscular dystrophy	c.6439-?_6912+?del	del45-47	Large deletion	IF	-	-	-	-	-	-	-		Absent	Absent	Absent	Absent	Present	Absent	Absent	Absent	Absent	Absent	Absent	Absent
Indv138 (brother of Indv137)	Duchenne muscular dystrophy	c.6439-?_6912+?del	del45-47	Large deletion	IF	-	-	-	-	-	-	-		Absent	Absent	Absent	Absent	Present	Absent	Absent	Absent	Absent	Absent	Absent	Absent
Indv139	Duchenne muscular dystrophy	c.6439-?_6912+?del	del45-47	Large deletion	IF	-	-	-	-	-	-	-		Absent	Absent	Absent	Absent	Present	Absent	Absent	Absent	Absent	Absent	Absent	Absent
Indv140	Duchenne muscular dystrophy	c.6439-?_6912+?del	del45-47	Large deletion	IF	-	-	-	-	-	-	-		Absent	Absent	Absent	Absent	Present	Absent	Absent	Absent	Absent	Absent	Absent	Absent
Indv141	Becker muscular dystrophy	c.6439-?_7098+?del	del45-48	Large deletion	IF	-	-	-	-	-	-	-		Absent	Absent	Absent	Absent	Present	Absent	Absent	Absent	Absent	Absent	Absent	Absent
Indv142	Duchenne muscular dystrophy	c.6439-?_7098+?del	del45-48	Large deletion	IF	+	+	+	+	-	-	-		Absent	Absent	Absent	Absent	Present	Absent	Absent	Absent	Absent	Absent	Absent	Absent
Indv143	Duchenne muscular dystrophy	c.6439-?_7098+?del	del45-48	Large deletion	IF	-	+	-	-	-	-	-		Absent	Absent	Absent	Absent	Present	Absent	Absent	Absent	Absent	Absent	Absent	Absent
Indv144	Becker muscular dystrophy	c.6439-?_7098+?del	del45-48	Large deletion	IF	-	+	-	-	-	-	-		Absent	Absent	Absent	Absent	Present	Absent	Absent	Absent	Absent	Absent	Absent	Absent
Indv145	Becker muscular dystrophy	c.6439-?_7098+?del	del45-48	Large deletion	IF	-	-	-	-	-	-	-		Absent	Absent	Absent	Absent	Present	Absent	Absent	Absent	Absent	Absent	Absent	Absent
Indv146	Duchenne muscular dystrophy	c.6439-?_7098+?del	del45-48	Large deletion	IF	-	-	-	-	-	-	-		Absent	Absent	Absent	Absent	Present	Absent	Absent	Absent	Absent	Absent	Absent	Absent
Indv147	Duchenne muscular dystrophy	c.6439-?_7098+?del	del45-48	Large deletion	IF	-	-	-	-	-	-	-		Absent	Absent	Absent	Absent	Present	Absent	Absent	Absent	Absent	Absent	Absent	Absent
Indv148	Duchenne muscular dystrophy	c.6439-?_7098+?del	del45-48	Large deletion	IF	-	-	-	+	-	-	+		Absent	Absent	Absent	Absent	Present	Absent	Absent	Absent	Absent	Absent	Absent	Absent
Indv149	Duchenne muscular dystrophy	c.6439-?_7098+?del	del45-48	Large deletion	IF	-	-	-	-	-	-	-		Absent	Absent	Absent	Absent	Present	Absent	Absent	Absent	Absent	Absent	Absent	Absent
Indv150	Duchenne muscular dystrophy	c.6439-?_7098+?del	del45-48	Large deletion	IF	-	-	-	-	-	-	-		Absent	Absent	Absent	Absent	Present	Absent	Absent	Absent	Absent	Absent	Absent	Absent
Indv151	Duchenne muscular dystrophy	c.6439-?_7200+?del	del45-49	Large deletion	IF	-	-	-	-	-	-	-		Absent	Absent	Absent	Absent	Present	Absent	Absent	Absent	Absent	Absent	Absent	Absent
Indv152	Becker muscular dystrophy	c.6439-?_7200+?del	del45-49	Large deletion	IF	-	-	-	-	-	-	-		Absent	Absent	Absent	Absent	Present	Absent	Absent	Absent	Absent	Absent	Absent	Absent
Indv153	Becker muscular dystrophy	c.6439-?_7200+?del	del45-49	Large deletion	IF	-	-	-	-	-	-	-		Absent	Absent	Absent	Absent	Present	Absent	Absent	Absent	Absent	Absent	Absent	Absent
Indv154	Duchenne muscular dystrophy	c.6439-?_7309+?del	del45-50	Large deletion	OF	-	-	-	-	-	-	-		Absent	Absent	Absent	Absent	Present	Absent	Absent	Absent	Absent	Absent	Absent	Absent
Indv155	Duchenne muscular dystrophy	c.6439-?_7309+?del	del45-50	Large deletion	OF	-	-	-	-	-	-	-		Absent	Absent	Absent	Absent	Present	Absent	Absent	Absent	Absent	Absent	Absent	Absent
Indv156	Duchenne muscular dystrophy	c.6439-?_7309+?del	del45-50	Large deletion	OF	-	-	-	+	-	-	-		Absent	Absent	Absent	Absent	Present	Absent	Absent	Absent	Absent	Absent	Absent	Absent
Indv157	Duchenne muscular dystrophy	c.6439-?_7309+?del	del45-50	Large deletion	OF	-	-	-	-	-	-	-		Absent	Absent	Absent	Absent	Present	Absent	Absent	Absent	Absent	Absent	Absent	Absent
Indv158	Duchenne muscular dystrophy	c.6439-?_7309+?del	del45-50	Large deletion	OF	-	-	-	-	-	-	-		Absent	Absent	Absent	Absent	Present	Absent	Absent	Absent	Absent	Absent	Absent	Absent
Indv159	Duchenne muscular dystrophy	c.6439-?_7309+?del	del45-50	Large deletion	OF	-	-	-	-	-	-	-		Absent	Absent	Absent	Absent	Present	Absent	Absent	Absent	Absent	Absent	Absent	Absent
Indv160	Duchenne muscular dystrophy	c.6439-?_7309+?del	del45-50	Large deletion	OF	+	-	-	-	-	-	-		Absent	Absent	Absent	Absent	Present	Absent	Absent	Absent	Absent	Absent	Absent	Absent
Indv161	Duchenne muscular dystrophy	c.6439-?_7309+?del	del45-50	Large deletion	OF	+	-	-	-	-	-	-		Absent	Absent	Absent	Absent	Present	Absent	Absent	Absent	Absent	Absent	Absent	Absent
Indv162	Duchenne muscular dystrophy	c.6439-?_7542+?del	del45-51	Large deletion	IF	-	-	-	-	-	-	-		Absent	Absent	Absent	Absent	Present	Present	Present	Absent	Absent	Absent	Absent	Absent
Indv163	Duchenne muscular dystrophy	c.6439-?_7660+?del	del45-52	Large deletion	OF	-	-	-	-	-	-	-		Absent	Absent	Absent	Absent	Present	Present	Present	Absent	Absent	Absent	Absent	Absent
Indv164	Duchenne muscular dystrophy	c.6439-?_7660+?del	del45-52	Large deletion	OF	-	-	-	+	-	-	-		Absent	Absent	Absent	Absent	Present	Present	Present	Absent	Absent	Absent	Absent	Absent
Indv165	Duchenne muscular dystrophy	c.6439-?_7660+?del	del45-52	Large deletion	OF	-	-	-	-	-	-	-		Absent	Absent	Absent	Absent	Present	Present	Present	Absent	Absent	Absent	Absent	Absent
Indv166	Duchenne muscular dystrophy	c.6439-?_7660+?del	del45-52	Large deletion	OF	-	+	-	-	-	-	-		Absent	Absent	Absent	Absent	Present	Present	Present	Absent	Absent	Absent	Absent	Absent
Indv167	Becker muscular dystrophy	c.6439-?_7872+?del	del45-53	Large deletion	IF	-	-	-	-	-	-	-		Absent	Absent	Absent	Absent	Present	Present	Present	Absent	Absent	Absent	Absent	Absent
Indv168	Duchenne muscular dystrophy	c.6439-?_8027+?del	del45-54	Large deletion	OF	+	-	-	-	-	-	-		Absent	Absent	Absent	Absent	Present	Present	Present	Absent	Absent	Absent	Absent	Absent
Indv169	Duchenne muscular dystrophy	c.6439-?_8027+?del	del45-54	Large deletion	OF	+	-	-	+	-	-	-		Absent	Absent	Absent	Absent	Present	Present	Present	Absent	Absent	Absent	Absent	Absent
Indv170	Duchenne muscular dystrophy	c.6615-?_6912+?del	del46-47	Large deletion	OF	-	+	-	+	-	-	-		Absent	Absent	Present	Absent	Present	Absent	Present	Absent	Absent	Absent	Absent	Absent
Indv171	Duchenne muscular dystrophy	c.6615-?_6912+?del	del46-47	Large deletion	OF	+	+	+	-	-	-	-		Absent	Absent	Present	Absent	Present	Absent	Present	Absent	Absent	Absent	Absent	Absent
Indv172	Duchenne muscular dystrophy	c.6615-?_7098+?del	del46-48	Large deletion	OF	-	-	-	-	-	-	-		Absent	Absent	Present	Absent	Present	Absent	Present	Absent	Absent	Absent	Absent	Absent
Indv173	Duchenne muscular dystrophy	c.6615-?_7098+?del	del46-48	Large deletion	OF	-	-	-	-	-	-	-		Absent	Absent	Present	Absent	Present	Absent	Present	Absent	Absent	Absent	Absent	Absent
Indv174	Duchenne muscular dystrophy	c.6615-?_7200+?del	del46-49	Large deletion	OF	-	-	-	-	-	-	-		Absent	Absent	Present	Absent	Present	Absent	Present	Absent	Absent	Absent	Absent	Absent
Indv175	Duchenne muscular dystrophy	c.6615-?_7309+?del	del46-50	Large deletion	OF	+	-	-	-	-	-	-		Absent	Absent	Present	Absent	Present	Absent	Present	Absent	Absent	Absent	Absent	Absent
Indv176	Duchenne muscular dystrophy	c.6615-?_7309+?del	del46-50	Large deletion	OF	+	-	-	-	-	-	-		Absent	Absent	Present	Absent	Present	Absent	Present	Absent	Absent	Absent	Absent	Absent
Indv177	Duchenne muscular dystrophy	c.6615-?_7309+?del	del46-50	Large deletion	OF	+	-	-	-	-	-	-		Absent	Absent	Present	Absent	Present	Absent	Present	Absent	Absent	Absent	Absent	Absent
Indv178	Duchenne muscular dystrophy	c.6615-?_7542+?del	del46-51	Large deletion	OF	-	+	-	-	+	-	-		Absent	Absent	Absent	Absent	Present	Present	Present	Absent	Absent	Absent	Absent	Absent
Indv179	Duchenne muscular dystrophy	c.6615-?_7660+?del	del46-52	Large deletion	OF	-	-	-	-	-	-	-		Absent	Absent	Absent	Absent	Present	Present	Present	Absent	Absent	Absent	Absent	Absent
Indv180	Duchenne muscular dystrophy	c.6615-?_8217+?del	del46-55	Large deletion	OF	+	-	-	-	-	-	-		Absent	Absent	Absent	Absent	Present	Absent	Present	Absent	Absent	Present	Absent	Absent
Indv181	Duchenne muscular dystrophy	c.6615-?_8217+?del	del46-55	Large deletion	OF	-	+	-	+	+	-	-		Absent	Absent	Absent	Absent	Present	Absent	Present	Absent	Absent	Present	Absent	Absent
Indv182	Duchenne muscular dystrophy	c.6913-?_7098+?del	del48	Large deletion	IF	-	-	-	-	-	-	-		Absent	Absent	Present	Absent	Present	Absent	Present	Absent	Absent	Absent	Absent	Absent
Indv183	Duchenne muscular dystrophy	c.6913-?_7200+?del	del48-49	Large deletion	IF	-	-	-	-	-	-	-		Absent	Absent	Present	Absent	Present	Absent	Present	Absent	Absent	Absent	Absent	Absent
Indv184	Becker muscular dystrophy	c.6913-?_7200+?del	del48-49	Large deletion	IF	-	-	-	-	-	-	-		Absent	Absent	Present	Absent	Present	Absent	Present	Absent	Absent	Absent	Absent	Absent
Indv185	Duchenne muscular dystrophy	c.6913-?_7200+?del	del48-49	Large deletion	IF	-	-	-	+	-	-	-		Absent	Absent	Present	Absent	Present	Absent	Present	Absent	Absent	Absent	Absent	Absent
Indv186	Duchenne muscular dystrophy	c.6913-?_7200+?del	del48-49	Large deletion	IF	-	-	-	-	-	-	-		Absent	Absent	Present	Absent	Present	Absent	Present	Absent	Absent	Absent	Absent	Absent
Indv187	Becker muscular dystrophy	c.6913-?_7200+?del	del48-49	Large deletion	IF	-	-	-	-	-	-	-		Absent	Absent	Present	Absent	Present	Absent	Present	Absent	Absent	Absent	Absent	Absent
Indv188	Duchenne muscular dystrophy	c.6913-?_7309+?del	del48-50	Large deletion	OF	-	-	-	-	-	-	-		Absent	Absent	Present	Absent	Present	Absent	Present	Absent	Absent	Absent	Absent	Absent
Indv189	Duchenne muscular dystrophy	c.6913-?_7309+?del	del48-50	Large deletion	OF	-	-	-	-	+	-	-		Absent	Absent	Present	Absent	Present	Absent	Present	Absent	Absent	Absent	Absent	Absent
Indv190 (brother of Indv191)	Duchenne muscular dystrophy	c.6913-?_7309+?del	del48-50	Large deletion	OF	+	+	-	-	-	-	+		Absent	Absent	Present	Absent	Present	Absent	Present	Absent	Absent	Absent	Absent	Absent
Indv191 (brother of Indv190)	Duchenne muscular dystrophy	c.6913-?_7309+?del	del48-50	Large deletion	OF	+	+	+	+	-	-	+		Absent	Absent	Present	Absent	Present	Absent	Present	Absent	Absent	Absent	Absent	Absent
Indv192	Duchenne muscular dystrophy	c.6913-?_7309+?del	del48-50	Large deletion	OF	+	-	-	+	-	-	-		Absent	Absent	Present	Absent	Present	Absent	Present	Absent	Absent	Absent	Absent	Absent
Indv193	Duchenne muscular dystrophy	c.6913-?_7309+?del	del48-50	Large deletion	OF	-	+	-	-	-	-	-		Absent	Absent	Present	Absent	Present	Absent	Present	Absent	Absent	Absent	Absent	Absent
Indv194	Duchenne muscular dystrophy	c.6913-?_7660+?del	del48-52	Large deletion	OF	+	-	-	+	-	-	-		Absent	Absent	Absent	Absent	Present	Present	Present	Absent	Absent	Absent	Absent	Absent
Indv195	Duchenne muscular dystrophy	c.6913-?_7660+?del	del48-52	Large deletion	OF	-	+	-	+	-	-	-		Absent	Absent	Absent	Absent	Present	Present	Present	Absent	Absent	Absent	Absent	Absent
Indv196	Duchenne muscular dystrophy	c.6913-?_7660+?del	del48-52	Large deletion	OF	+	-	-	-	-	-	+		Absent	Absent	Absent	Absent	Present	Present	Present	Absent	Absent	Absent	Absent	Absent
Indv197	Duchenne muscular dystrophy	c.6913-?_7660+?del	del48-52	Large deletion	OF	-	-	-	+	-	-	-		Absent	Absent	Absent	Absent	Present	Present	Present	Absent	Absent	Absent	Absent	Absent
Indv198	Duchenne muscular dystrophy	c.6913-?_8027+?del	del48-54	Large deletion	OF	-	-	-	-	-	+	-		Absent	Absent	Absent	Absent	Present	Present	Present	Absent	Absent	Absent	Absent	Absent
Indv199	Duchenne muscular dystrophy	c.6913-?_8217+?del	del48-55	Large deletion	IF	-	-	-	+	-	-	-		Absent	Absent	Absent	Absent	Present	Absent	Present	Absent	Absent	Present	Absent	Absent
Indv200	Duchenne muscular dystrophy	c.7099-?_7309+?del	del49-50	Large deletion	OF	-	-	-	-	-	-	-		Absent	Absent	Present	Absent	Present	Absent	Present	Absent	Absent	Absent	Absent	Absent
Indv201	Duchenne muscular dystrophy	c.7099-?_7309+?del	del49-50	Large deletion	OF	-	-	-	-	-	-	-		Absent	Absent	Present	Absent	Present	Absent	Present	Absent	Absent	Absent	Absent	Absent
Indv202	Becker muscular dystrophy	c.7099-?_7542+?del	del49-51	Large deletion	IF	-	+	-	-	-	-	-		Absent	Absent	Absent	Absent	Present	Present	Present	Absent	Absent	Absent	Absent	Absent
Indv203	Duchenne muscular dystrophy	c.7099-?_7660+?del	del49-52	Large deletion	OF	-	-	-	-	-	-	-		Absent	Absent	Absent	Absent	Present	Present	Present	Absent	Absent	Absent	Absent	Absent
Indv204	Duchenne muscular dystrophy	c.7201-?_7309+?del	del50	Large deletion	OF	+	-	-	-	-	-	-		Absent	Absent	Present	Absent	Present	Absent	Present	Absent	Absent	Absent	Absent	Absent
Indv205	Duchenne muscular dystrophy	c.7201-?_7309+?del	del50	Large deletion	OF	-	-	-	-	-	-	-		Absent	Absent	Present	Absent	Present	Absent	Present	Absent	Absent	Absent	Absent	Absent
Indv206	Duchenne muscular dystrophy	c.7201-?_7309+?del	del50	Large deletion	OF	+	-	-	-	-	-	-		Absent	Absent	Present	Absent	Present	Absent	Present	Absent	Absent	Absent	Absent	Absent
Indv207	Duchenne muscular dystrophy	c.7201-?_7309+?del	del50	Large deletion	OF	-	-	-	-	-	-	-		Absent	Absent	Present	Absent	Present	Absent	Present	Absent	Absent	Absent	Absent	Absent
Indv208	Duchenne muscular dystrophy	c.7201-?_7660+?del	del50-52	Large deletion	OF	-	+	-	-	+	-	-		Absent	Absent	Absent	Absent	Present	Present	Present	Absent	Absent	Absent	Absent	Absent
Indv209	Duchenne muscular dystrophy	c.7201-?_7660+?del	del50-52	Large deletion	OF	+	+	-	-	-	-	-		Absent	Absent	Absent	Absent	Present	Present	Present	Absent	Absent	Absent	Absent	Absent
Indv210	Duchenne muscular dystrophy	c.7201-?_7660+?del	del50-52	Large deletion	OF	-	+	-	-	+	-	-		Absent	Absent	Absent	Absent	Present	Present	Present	Absent	Absent	Absent	Absent	Absent
Indv211	Duchenne muscular dystrophy	c.7201-?_7660+?del	del50-52	Large deletion	OF	-	-	-	-	-	-	-		Absent	Absent	Absent	Absent	Present	Present	Present	Absent	Absent	Absent	Absent	Absent
Indv212	Duchenne muscular dystrophy	c.7201-?_8027+?del	del50-54	Large deletion	OF	-	-	-	+	-	-	-		Absent	Absent	Absent	Absent	Present	Present	Present	Absent	Absent	Absent	Absent	Absent
Indv213	Duchenne muscular dystrophy	c.7310-?_7542+?del	del51	Large deletion	OF	-	-	-	-	-	-	-		Absent	Absent	Absent	Absent	Present	Present	Present	Absent	Absent	Absent	Absent	Absent
Indv214	Duchenne muscular dystrophy	c.7310-?_7542+?del	del51	Large deletion	OF	+	+	-	-	+	-	-		Absent	Absent	Absent	Absent	Present	Present	Present	Absent	Absent	Absent	Absent	Absent
Indv215	Duchenne muscular dystrophy	c.7310-?_7542+?del	del51	Large deletion	OF	-	-	-	-	-	-	-		Absent	Absent	Absent	Absent	Present	Present	Present	Absent	Absent	Absent	Absent	Absent
Indv216	Duchenne muscular dystrophy	c.7310-?_7542+?del	del51	Large deletion	OF	-	+	+	+	-	-	-		Absent	Absent	Absent	Absent	Present	Present	Present	Absent	Absent	Absent	Absent	Absent
Indv217	Duchenne muscular dystrophy	c.7310-?_7542+?del	del51	Large deletion	OF	-	-	-	-	-	-	-		Absent	Absent	Absent	Absent	Present	Present	Present	Absent	Absent	Absent	Absent	Absent
Indv218	Duchenne muscular dystrophy	c.7310-?_7542+?del	del51	Large deletion	OF	-	+	-	-	+	-	-		Absent	Absent	Absent	Absent	Present	Present	Present	Absent	Absent	Absent	Absent	Absent
Indv219	Duchenne muscular dystrophy	c.7310-?_8217+?del	del51-55	Large deletion	OF	-	-	-	-	-	-	-		Absent	Absent	Absent	Absent	Present	Absent	Present	Absent	Absent	Present	Absent	Absent
Indv220	Duchenne muscular dystrophy	c.7310-?_8217+?del	del51-55	Large deletion	OF	-	+	-	-	-	-	-		Absent	Absent	Absent	Absent	Present	Absent	Present	Absent	Absent	Present	Absent	Absent
Indv221	Duchenne muscular dystrophy	c.7543-?_7660+?del	del52	Large deletion	OF	+	+	-	-	-	-	-		Absent	Absent	Absent	Absent	Present	Present	Present	Absent	Absent	Absent	Absent	Absent
Indv222	Duchenne muscular dystrophy	c.7543-?_7660+?del	del52	Large deletion	OF	-	+	-	+	-	-	-		Absent	Absent	Absent	Absent	Present	Present	Present	Absent	Absent	Absent	Absent	Absent
Indv223	Duchenne muscular dystrophy	c.7543-?_7660+?del	del52	Large deletion	OF	-	-	-	-	-	-	-		Absent	Absent	Absent	Absent	Present	Present	Present	Absent	Absent	Absent	Absent	Absent
Indv224 (brother of Indv225)	Duchenne muscular dystrophy	c.7543-?_8027+?del	del52-54	Large deletion	OF	+	-	-	+	-	-	-		Absent	Absent	Absent	Absent	Present	Present	Present	Absent	Absent	Absent	Absent	Absent
Indv225 (brother of Indv224)	Duchenne muscular dystrophy	c.7543-?_8027+?del	del52-54	Large deletion	OF	+	-	-	+	-	-	-		Absent	Absent	Absent	Absent	Present	Present	Present	Absent	Absent	Absent	Absent	Absent
Indv226	Duchenne muscular dystrophy	c.7661-?_7872+?del	del53	Large deletion	OF	-	+	-	-	-	-	-		Absent	Absent	Absent	Absent	Present	Present	Present	Absent	Absent	Absent	Absent	Absent
Indv227	Duchenne muscular dystrophy	c.7661-?_8217+?del	del53-55	Large deletion	OF	+	-	-	+	-	-	-		Absent	Absent	Absent	Absent	Present	Absent	Present	Absent	Absent	Present	Absent	Absent
Indv228 (brother of Indv229)	Duchenne muscular dystrophy	c.7661-?_8217+?del	del53-55	Large deletion	OF	+	-	-	+	-	-	-		Absent	Absent	Absent	Absent	Present	Absent	Present	Absent	Absent	Present	Absent	Absent
Indv229 (brother of Indv228)	Duchenne muscular dystrophy	c.7661-?_8217+?del	del53-55	Large deletion	OF	+	+	-	+	-	-	-		Absent	Absent	Absent	Absent	Present	Absent	Present	Absent	Absent	Present	Absent	Absent
Indv230	Duchenne muscular dystrophy	c.7661-?_9224+?del	del53-62	Large deletion	OF	-	-	-	-	-	-	-		Absent	Absent	Absent	Absent	Absent	Absent	Absent	Present	Absent	Absent	Absent	Absent
Indv231	Duchenne muscular dystrophy	c.7873-?_8217+?delⁿ	del54-61	Large deletion	OF	+	-	-	+	-	-	-		Absent	Absent	Absent	Absent	Absent	Absent	Absent	Present	Present	Absent	Absent	Absent
Indv232	Duchenne muscular dystrophy	c.10224-?_10394+?delⁿ	del71-73	Large deletion	IF	+	+	+	-	-	-	-		Absent	Absent	Absent	Absent	Absent	Absent	Absent	Absent	Absent	Absent	Present	Present
Indv233	Duchenne muscular dystrophy	c.32-?_93+?dup	dup02	Large duplication	OF	-	-	-	-	-	-	-		Present	Absent	Absent	Absent	Absent	Absent	Absent	Absent	Absent	Absent	Absent	Absent
Indv234	Duchenne muscular dystrophy	c.32-?_93+?dup	dup02	Large duplication	OF	-	-	-	-	-	-	-		Present	Absent	Absent	Absent	Absent	Absent	Absent	Absent	Absent	Absent	Absent	Absent
Indv235	Duchenne muscular dystrophy	c.32-?_93+?dup	dup02	Large duplication	OF	-	-	-	-	-	-	-		Present	Absent	Absent	Absent	Absent	Absent	Absent	Absent	Absent	Absent	Absent	Absent
Indv236	Becker muscular dystrophy	c.32-?_649+?dup	dup02-07	Large duplication	IF	-	-	-	-	-	-	-		Present	Absent	Absent	Absent	Absent	Absent	Absent	Absent	Absent	Absent	Absent	Absent
Indv237	Duchenne muscular dystrophy	c.94-?_649+?dup	dup03-07	Large duplication	OF	-	-	-	-	-	-	-		Present	Absent	Absent	Absent	Absent	Absent	Absent	Absent	Absent	Absent	Absent	Absent
Indv238	Becker muscular dystrophy	c.94-?_960+?dup	dup03-09	Large duplication	IF	-	-	-	-	-	-	-		Present	Absent	Absent	Absent	Absent	Absent	Absent	Absent	Absent	Absent	Absent	Absent
Indv239	Duchenne muscular dystrophy	c.94-?_6438+?dup	dup03-44	Large duplication	IF	+	-	-	-	-	-	-		Absent	Present	Absent	Absent	Absent	Absent	Absent	Absent	Absent	Absent	Absent	Absent
Indv240	Duchenne muscular dystrophy	c.265-?_357+?dup	dup05	Large duplication	IF	-	+	-	-	+	-	-		Present	Absent	Absent	Absent	Absent	Absent	Absent	Absent	Absent	Absent	Absent	Absent
Indv241 (brother of Indv242)	Duchenne muscular dystrophy	c.265-?_530+?dup	dup05-06	Large duplication	OF	+	-	-	-	-	-	-		Present	Absent	Absent	Absent	Absent	Absent	Absent	Absent	Absent	Absent	Absent	Absent
Indv242 (brother of Indv241)	Duchenne muscular dystrophy	c.265-?_530+?dup	dup05-06	Large duplication	OF	-	-	-	-	-	-	-		Present	Absent	Absent	Absent	Absent	Absent	Absent	Absent	Absent	Absent	Absent	Absent
Indv243	Duchenne muscular dystrophy	c.531-?_6438+?dup	dup07-44	Large duplication	OF	-	-	-	-	+	-	-		Absent	Present	Absent	Absent	Absent	Absent	Absent	Absent	Absent	Absent	Absent	Absent
Indv244	Duchenne muscular dystrophy	c.650-?_1331+?dup	dup08-11	Large duplication	OF	-	-	-	-	-	-	-		Present	Absent	Absent	Absent	Absent	Absent	Absent	Absent	Absent	Absent	Absent	Absent
Indv245	Duchenne muscular dystrophy	c.650-?_4674+?dup	dup08-33	Large duplication	OF	-	+	-	-	-	-	-		Absent	Present	Absent	Absent	Absent	Absent	Absent	Absent	Absent	Absent	Absent	Absent
Indv246	Duchenne muscular dystrophy	c.650-?_6290+?dup	dup08-43	Large duplication	OF	-	-	-	-	-	-	-		Absent	Present	Absent	Absent	Absent	Absent	Absent	Absent	Absent	Absent	Absent	Absent
Indv247	Duchenne muscular dystrophy	c.1993-?_2168+?dup	dup17	Large duplication	OF	-	-	-	-	-	-	-		Present	Absent	Absent	Absent	Absent	Absent	Absent	Absent	Absent	Absent	Absent	Absent
Indv248	Duchenne muscular dystrophy	c.1993-?_2803+?dup	dup17-21	Large duplication	OF	-	-	-	-	-	-	-		Present	Absent	Absent	Absent	Absent	Absent	Absent	Absent	Absent	Absent	Absent	Absent
Indv249	Duchenne muscular dystrophy	c.1993-?_6290+?dup	dup17-43	Large duplication	OF	-	-	-	+	-	-	-		Absent	Present	Absent	Absent	Absent	Absent	Absent	Absent	Absent	Absent	Absent	Absent
Indv250	Duchenne muscular dystrophy	c.2169-?_2292+?dup	dup18	Large duplication	OF	-	-	-	-	-	-	-		Present	Absent	Absent	Absent	Absent	Absent	Absent	Absent	Absent	Absent	Absent	Absent
Indv251	Duchenne muscular dystrophy	c.2169-?_2292+?dup	dup18	Large duplication	OF	+	-	-	+	-	-	-		Present	Absent	Absent	Absent	Absent	Absent	Absent	Absent	Absent	Absent	Absent	Absent
Indv252	Duchenne muscular dystrophy	c.2804-?_4233+?dup	dup22-30	Large duplication	OF	+	-	-	+	-	-	-		Absent	Present	Absent	Absent	Absent	Absent	Absent	Absent	Absent	Absent	Absent	Absent
Indv253	Duchenne muscular dystrophy	c.4345-?_4518+?dupⁿ	dup32	Large duplication	IF	-	-	-	-	-	-	-		Absent	Present	Present	Present	Absent	Absent	Absent	Absent	Absent	Absent	Absent	Absent
Indv254	Duchenne muscular dystrophy	c.6439-?_7309+?dup	dup45-50	Large duplication	OF	+	-	-	-	-	-	-		Absent	Absent	Absent	Absent	Present	Absent	Absent	Absent	Absent	Absent	Absent	Absent
Indv255	Duchenne muscular dystrophy	c.6439-?_9286+?dup	dup45-63	Large duplication	OF	+	+	-	+	-	+	-		Absent	Absent	Absent	Absent	Absent	Absent	Absent	Absent	Absent	Absent	Present	Absent
Indv256	Duchenne muscular dystrophy	c.6615-?_7098+?dup	dup46-48	Large duplication	OF	+	-	-	+	-	-	-		Absent	Absent	Present	Absent	Present	Absent	Present	Absent	Absent	Absent	Absent	Absent
Indv257	Duchenne muscular dystrophy	c.7201-?_8217+?dup	dup50-55	Large duplication	IF	+	+	-	+	-	-	-		Absent	Absent	Absent	Absent	Present	Absent	Absent	Absent	Absent	Absent	Absent	Absent
Indv258	Duchenne muscular dystrophy	c.7310-?_8937+?dup	dup51-59	Large duplication	OF	+	+	+	+	-	-	-		Absent	Absent	Absent	Absent	Absent	Absent	Absent	Present	Absent	Absent	Absent	Absent
Indv259	Duchenne muscular dystrophy	c.7661-?_8217+?dup	dup53-55	Large duplication	OF	+	+	-	-	-	-	-		Absent	Absent	Absent	Absent	Present	Absent	Absent	Absent	Absent	Absent	Absent	Absent
Indv260	Duchenne muscular dystrophy	c.8218-?_8390+?dup	dup56	Large duplication	OF	+	-	-	+	-	-	-		Absent	Absent	Absent	Absent	Absent	Absent	Absent	Present	Absent	Absent	Absent	Absent
Indv261	Duchenne muscular dystrophy	c.8548-?_10553+?dupⁿ	dup58-74	Large duplication	OF	+	-	-	-	-	-	-		Absent	Absent	Absent	Absent	Absent	Absent	Absent	Absent	Absent	Absent	Present	Absent
Indv262	Duchenne muscular dystrophy	c.9225-?_9361+?dup	dup63-64	Large duplication	OF	+	-	-	-	-	-	-		Absent	Absent	Absent	Absent	Absent	Absent	Absent	Absent	Absent	Absent	Present	Absent
Indv263	Duchenne muscular dystrophy	Point mutation (location unspecified)	Protein truncation at E43	Nonsense or frameshift	Premature stop codon	-	-	-	-	-	-	-		Absent	Present	Present	Present	Absent	Absent	Absent	Absent	Absent	Absent	Absent	Absent
Indv264	Duchenne muscular dystrophy	Point mutation (location unspecified)	Protein truncation at E58	Nonsense or frameshift	Premature stop codon	+	+	-	-	-	-	-		Absent	Absent	Absent	Absent	Absent	Absent	Absent	Present	Present	Absent	Absent	Absent
Abbreviations: A,A’,B,B’,C,C’,D,D’,E,E’=structural groups; A*,B*,C*,D*,E,Y*=functional groups; ADHD=attention deficit hyperactive disorder; ASD=autism spectrum disorder; E=exon; I=intron; Indv = Individual; ⁿ=novel variants described in this study (absent from LOVD, ClinVar and HGMD databases); OF=out-of-frame; IF=in-frame
